# Supplementary material for: Hormetic Response of Photosystem II Function Induced by Nontoxic Calcium Hydroxide Nanoparticles
Source: Int J Mol Sci. 2024 Jul 30;25(15):8350. doi: 10.3390/ijms25158350 (PMC11312163; doi:10.3390/ijms25158350)
Supplement: Supplementary file 1 [file ijms-25-08350-s001.zip]

Archive with 1 entries (1 files):
- ijms-3122682-supplementary.pdf
